# Supplementary material for: Risk Assessment for Malignant Transformation in Patients with Oral Proliferative Leukoplakia: A 10-Year Retrospective Cohort Study
Source: Cancers (Basel). 2025 Dec 19;18(1):2. doi: 10.3390/cancers18010002 (PMC12785022; doi:10.3390/cancers18010002)
Supplement: Supplementary file 1 [file cancers-18-00002-s001.zip]

Archive with 1 entries (1 files):
- cancers-3962212-supplementary.pdf
